# Supplementary material for: Comparative efficacy of prophylactic protocols in reducing perioperative nausea and vomiting during video-assisted thoracoscopic radical resection of lung cancer
Source: Sci Rep. 2024 Apr 29;14:9818. doi: 10.1038/s41598-024-59687-z (PMC11059372; doi:10.1038/s41598-024-59687-z)
Supplement: Supplementary file 1 — Supplementary Table S1. [file 41598_2024_59687_MOESM1_ESM.xlsx]

## Sheet: Sheet1
Table S1 Comparative Analysis of Major Adverse Event Rates Between NEPA and Control groups
	NEPA(n=72)	Control(n=66)	Total(n=138)	P Value
Nausea				<0.0001
NO	69 (95.83%)	42 (63.64%)	111 (80.43%)
YES	3 (4.17%)	24 (36.36%)	27 (19.57%)
Vomiting				<0.0001
NO	69 (95.83%)	44 (66.67%)	113 (81.88%)
YES	3 (4.17%)	22 (33.33%)	25 (18.12%)
Dizziness				0.02051
NO	62 (86.11%)	45 (68.18%)	107 (77.54%)
YES	10 (13.89%)	21 (31.82%)	31 (22.46%)
Pain				0.47762
NO	7 (9.72%)	10 (15.15%)	17 (12.32%)
YES	65 (90.28%)	56 (84.85%)	121 (87.68%)
