# Supplementary material for: Comparative efficacy of prophylactic protocols in reducing perioperative nausea and vomiting during video-assisted thoracoscopic radical resection of lung cancer
Source: Sci Rep. 2024 Apr 29;14:9818. doi: 10.1038/s41598-024-59687-z (PMC11059372; doi:10.1038/s41598-024-59687-z)
Supplement: Supplementary file 2 — Supplementary Table S2. [file 41598_2024_59687_MOESM2_ESM.xlsx]

## Sheet: Sheet1
Table S2 Comparative Analysis of Major Adverse Event Rates Between ONDA and Control groups
	ONDA(n=70)	Control(n=66)	Total(n=136)	P Value
Nausea				0.01904
NO	58 (82.86%)	42 (63.64%)	100 (73.53%)
YES	12 (17.14%)	24 (36.36%)	36 (26.47%)
Vomiting				0.02814
NO	59 (84.29%)	44 (66.67%)	103 (75.74%)
YES	11 (15.71%)	22 (33.33%)	33 (24.26%)
Dizziness				0.82165
NO	50 (71.43%)	45 (68.18%)	95 (69.85%)
YES	20 (28.57%)	21 (31.82%)	41 (30.15%)
Pain				0.69863
NO	8 (11.43%)	10 (15.15%)	18 (13.24%)
YES	62 (88.57%)	56 (84.85%)	118 (86.76%)
