# Supplementary material for: Comparative efficacy of prophylactic protocols in reducing perioperative nausea and vomiting during video-assisted thoracoscopic radical resection of lung cancer
Source: Sci Rep. 2024 Apr 29;14:9818. doi: 10.1038/s41598-024-59687-z (PMC11059372; doi:10.1038/s41598-024-59687-z)
Supplement: Supplementary file 3 — Supplementary Table S3. [file 41598_2024_59687_MOESM3_ESM.xlsx]

## Sheet: Sheet1
Table S3 Comparative Analysis of Major Adverse Event Rates Between NEPA and ONDA Groups
	NEPA(n=72)	ONDA(n=70)	Total(n=142)	P Value
Nausea				0.02496
NO	69 (95.83%)	58 (82.86%)	127 (89.44%)
YES	3 (4.17%)	12 (17.14%)	15 (10.56%)
Vomiting				0.04275
NO	69 (95.83%)	59 (84.29%)	128 (90.14%)
YES	3 (4.17%)	11 (15.71%)	14 (9.86%)
Dizziness				0.05271
NO	62 (86.11%)	50 (71.43%)	112 (78.87%)
YES	10 (13.89%)	20 (28.57%)	30 (21.13%)
Pain				0.954
NO	7 (9.72%)	8 (11.43%)	15 (10.56%)
YES	65 (90.28%)	62 (88.57%)	127 (89.44%)
