# Supplementary material for: Comparative efficacy of prophylactic protocols in reducing perioperative nausea and vomiting during video-assisted thoracoscopic radical resection of lung cancer
Source: Sci Rep. 2024 Apr 29;14:9818. doi: 10.1038/s41598-024-59687-z (PMC11059372; doi:10.1038/s41598-024-59687-z)
Supplement: Supplementary file 4 — Supplementary Table S4. [file 41598_2024_59687_MOESM4_ESM.xlsx]

## Sheet: Sheet1
Table S4 Comparative analysis of PONV incidence between NEPA and ONDA groups in Female subgroup
	NEPA(n=43)	ONDA(n=47)	Total(n=90)	PValue
Nausea				0.044
NO	41 (95.35%)	37 (78.72%)	78 (86.67%)
YES	2 (4.65%)	10 (21.28%)	12 (13.33%)
Vomiting				0.076
NO	41 (95.35%)	38 (80.85%)	79 (87.78%)
YES	2 (4.65%)	9 (19.15%)	11 (12.22%)
