# Supplementary material for: Comparative efficacy of prophylactic protocols in reducing perioperative nausea and vomiting during video-assisted thoracoscopic radical resection of lung cancer
Source: Sci Rep. 2024 Apr 29;14:9818. doi: 10.1038/s41598-024-59687-z (PMC11059372; doi:10.1038/s41598-024-59687-z)
Supplement: Supplementary file 5 — Supplementary Table S5. [file 41598_2024_59687_MOESM5_ESM.xlsx]

## Sheet: Sheet1
Table S5 Comparative analysis of PONV incidence between NEPA and ONDA groups in non-smoking status subgroup
	NEPA(n=52)	ONDA(n=59)	Total(n=111)	PValue
Nausea				0.0497
NO	49 (94.23%)	47 (79.66%)	96 (86.49%)
YES	3 (5.77%)	12 (20.34%)	15 (13.51%)
Vomiting				0.0797
NO	49 (94.23%)	48 (81.36%)	97 (87.39%)
YES	3 (5.77%)	11 (18.64%)	14 (12.61%)
