# Supplementary material for: Comparative efficacy of prophylactic protocols in reducing perioperative nausea and vomiting during video-assisted thoracoscopic radical resection of lung cancer
Source: Sci Rep. 2024 Apr 29;14:9818. doi: 10.1038/s41598-024-59687-z (PMC11059372; doi:10.1038/s41598-024-59687-z)
Supplement: Supplementary file 6 — Supplementary Table S6. [file 41598_2024_59687_MOESM6_ESM.xlsx]

## Sheet: Sheet 1
Table S6 Comparative Analysis of Moderate to High Nausea and Vomiting Incidence in NEPA, ONDA, and Control Groups
	Group	ONDA	NEPA	Control	PValue
Nausea	Moderate/Severe	12	1	22	3.519e-06
	Absent/Mild	58	71	44
Vomiting	Moderate/Severe	8	1	12	0.004286
	Absent/Mild	62	71	54
